# Supplementary material for: On the Fate of Butyl Methoxydibenzoylmethane (Avobenzone) in Coral Tissue and Its Effect on Coral Metabolome
Source: Metabolites. 2023 Apr 7;13(4):533. doi: 10.3390/metabo13040533 (PMC10141135; doi:10.3390/metabo13040533)
Supplement: Supplementary file 1 [file metabolites-13-00533-s001.zip]

Archive with 1 entries (1 files):
- metabolites-2283449-supplementary.pdf
